# Supplementary material for: Is There a “Non-Motor Effect” of Botulinum Toxin Treatment in Cervical Dystonia in Addition to Its Effects on Motor Symptoms?
Source: Toxins (Basel). 2025 Aug 6;17(8):396. doi: 10.3390/toxins17080396 (PMC12390245; doi:10.3390/toxins17080396)
Supplement: Supplementary file 1 [file toxins-17-00396-s001.zip]

Archive with 1 entries (1 files):
- toxins-3753236-supplementary.pdf
